# Supplementary material for: In-Depth Analysis of an Obligate Anaerobe Paraclostridium bifermentans Isolated from Uterus of Bubalus bubalis
Source: Animals (Basel). 2022 Jul 9;12(14):1765. doi: 10.3390/ani12141765 (PMC9311886; doi:10.3390/ani12141765)
Supplement: Supplementary file 1 [file animals-12-01765-s001.zip]

Archive with 1 entries (1 files):
- animals-1671273-supplementary.pdf
